# Supplementary material for: Probiotic Supplementation in Children and Adolescents with ADHD: A Systematic Review and Meta-Analysis of ADHD-Related and Emotional–Behavioral Outcomes
Source: Nutrients. 2026 Jul 17;18(14):2357. doi: 10.3390/nu18142357 (PMC13415223; doi:10.3390/nu18142357)
Supplement: Supplementary file 1 [file nutrients-18-02357-s001.zip]

Archive with 8 entries (8 files):
- Supplementary File S1 Search Strategy.pdf
- Supplementary File S2 Reasons for excluded records.xlsx
- Supplementary File S3 Rationale for selection.pdf
- Supplementary File S4 Additional reference details.xlsx
- Supplementary File S5 GRADE.pdf
- Supplementary File S6 Forest and Funnel Plot.pdf
- Supplementary File S7 PRISMA_2020_abstract_checklist.pdf
- Supplementary File S8 PRISMA_2020_checklist.pdf
