# Supplementary material for: Probiotic Supplementation in Children and Adolescents with ADHD: A Systematic Review and Meta-Analysis of ADHD-Related and Emotional–Behavioral Outcomes
Source: Nutrients. 2026 Jul 17;18(14):2357. doi: 10.3390/nu18142357 (PMC13415223; doi:10.3390/nu18142357)
Supplement: Supplementary file 1 [file nutrients-18-02357-s001.zip › Supplementary File S2 Reasons for excluded records.xlsx]

## Sheet: Sheet1
Title	Reasons for excluded records
Clinical study of the effects associated with oral administration of Limosilactobacillus reuteri LR99 to children with attention deficit hyperactivity disorder	Only the clinical trial registration record of this study was retrievable via database searches, with no corresponding full-text publication available.
Gut microbiome differences in children with Attention Deficit Hyperactivity Disorder and Autism Spectrum Disorder and effects of probiotic supplementation: A randomized controlled trial	Duplicate study population
Enhancing pediatric attention-deficit hyperactivity disorder treatment: exploring the gut microbiota effects of French maritime pine bark extract and methylphenidate intervention	Only documented gut microbiome differences with ADHD
The Effectiveness of Probiotic Supplements in Attention Deficit-Hyperactivity Disorder	Only the clinical trial registration record of this study was retrievable via database searches, with no corresponding full-text publication available.
Therapeutic Effects of Multiple-strain Probiotics for Children With ADHD Based on Assessment of Standardized Attention Tests and Quantitative Electroencephalogram: a Single Arm Pilot Study	Single-arm trial
Assessment of Probiotics (Lactobacillus) Supplementation in the Management of Attention Deficit Hyperactivity Disorder (ADHD)	Duplicate study population
Effect of Bifidobacterium bifidum on Clinical Characteristics and Gut Microbiota in Attention-Deficit/Hyperactivity Disorder	Single-arm trial
The role of probiotic supplements in the recovery of children with attention deficit hyperactivity disorder	Only the clinical trial registration record of this study was retrievable via database searches, with no corresponding full-text publication available.
Effect of Bifidobacterium Bifidum (Bf-688) on Clinical Characteristics and Gut Microbiota in Attention-deficit/Hyperactivity Disorder: a Double-blind Randomized-control Trial	Duplicate study population
Effects of Probiotics on gut microbiota changes in Children with Attention Deficit/hyperactivity disorder: a double-blind, randomized, placebo-controlled trial	No retrievable full-text records were identified through systematic searches of academic databases.
Nutritional Intervention in Children With ASD and/or ADHD: Randomized Controlled Trial With Probiotics.	Only the clinical trial registration record of this study was retrievable via database searches, with no corresponding full-text publication available.
Probiotic Supplementation in Children With ADHD	Only the clinical trial registration record of this study was retrievable via database searches, with no corresponding full-text publication available.
Effectiveness of Probiotic Supplement In Improving Attention Deficit Hyperactivity Disorder Symptoms	Only the clinical trial registration record of this study was retrievable via database searches, with no corresponding full-text publication available.
Investigating the Effectiveness of Probiotic Supplement in Improving Attention Deficit Hyperactivity Disorder Symptoms in Children	Only the clinical trial registration record of this study was retrievable via database searches, with no corresponding full-text publication available.
evaluation the effect of probiotic on treatment of ADHD children	Only the clinical trial registration record of this study was retrievable via database searches, with no corresponding full-text publication available.
Effect of probiotic supplementation in treatment of children with attention deficit hyperactivity disorder	No retrievable full-text records were identified through systematic searches of academic databases.
A Double-Blind Placebo Controlled Study of Probiotic Supplement as Treatment for Students With Attention Deficit Hyperactivity Disorder (ADHD)	Only the clinical trial registration record of this study was retrievable via database searches, with no corresponding full-text publication available.
Effects of a Probiotic Supplement on Symptoms of ADHD and Anxiety in Children	Only the clinical trial registration record of this study was retrievable via database searches, with no corresponding full-text publication available.
Effects of a Probiotic Supplement on Symptoms of Attention Deficit Hyperactivity Disorder and Anxiety in Children	Only the clinical trial registration record of this study was retrievable via database searches, with no corresponding full-text publication available.
Effects of a Synbiotic on Plasma Immune Activity Markers and Short-Chain Fatty Acids in Children and Adults with ADHD-A Randomized Controlled Trial	Only documented Effects of a synbiotic on plasma immune activity markers and short-chain fatty acids
Treatment of ADHD with synbiotics (probiotics plus prebiotics)	Only the clinical trial registration record of this study was retrievable via database searches, with no corresponding full-text publication available.
Effects of probiotics on memory, ADHD, and anxiety in children.	No clear diagnostic criteria
