# Supplementary material for: Probiotic Supplementation in Children and Adolescents with ADHD: A Systematic Review and Meta-Analysis of ADHD-Related and Emotional–Behavioral Outcomes
Source: Nutrients. 2026 Jul 17;18(14):2357. doi: 10.3390/nu18142357 (PMC13415223; doi:10.3390/nu18142357)
Supplement: Supplementary file 1 [file nutrients-18-02357-s001.zip › Supplementary File S4 Additional reference details.xlsx]

## Sheet: Sheet1
All group-specific data are presented as Intervention vs Control unless otherwise stated. NR = not reported.
Author(s)	Per-arm sample size	Sex distribution	Baseline severity	ADHD presentation	Comorbidities	Medication status/dose	Adverse events	Attrition	Adherence	Analysis
Elhossiny et al. 2023 [27]	Randomized: Intervention n = 40; Control n = 40. Analyzed: Intervention n = 36; Control n = 40.	Intervention: male 24/36 (66.7%), female 12/36 (33.3%); Control: male 27/40 (67.5%), female 13/40 (32.5%).	CPRS-R:L T-score—Inattention: 62.6 ± 8.0 vs 62.0 ± 8.4; Hyperactivity/impulsivity: 63.31 ± 6.0 vs 62.8 ± 9.2; Total: 63.6 ± 6.6 vs 62.73 ± 7.2. CBCL T-score—Internalizing: 68.83 ± 2.3 vs 68.5 ± 2.0; Externalizing: 69.6 ± 3.5 vs 69.25 ± 3.3; Total: 67.8 ± 6.6 vs 68.0 ± 6.0.	NR; all participants met DSM-5 ADHD criteria and were assessed using CPRS-R.	Excluded: significant medical disorders and other neurodevelopmental disorders, including autism.	Both groups received stable atomoxetine, 1.2 mg/kg/day.	Decreased appetite: Intervention n = 3; Control n = 4. Transient diarrhea: Intervention n = 1.	Intervention: 4/40 lost to follow-up; Control: 0/40. Final analyzed sample: 36 vs 40.	Daily text-message reminders were sent to parents; numerical adherence rate NR.	Per-protocol
Sangsefidi et al. 2024 [28]	Randomized: Intervention n = 30; Control n = 30. Completed: Intervention n = 27; Control n = 28.	Intervention: male 20/30 (66.7%), female 10/30 (33.3%); Control: male 24/30 (80.0%), female 6/30 (20.0%).	CPRS total score: 43.96 ± 21.52 vs 50.90 ± 23.96; no significant baseline difference.	NR; all participants were newly diagnosed with ADHD according to DSM-5 criteria.	Excluded: anxiety, obsessive symptoms, autism, and intellectual disability.	Both groups received methylphenidate as standard treatment; dose NR.	No adverse events were reported in either group.	Intervention: 3/30 withdrew; Control: 2/30 withdrew.	Monthly telephone follow-up was used to support adherence; numerical adherence rate NR.	Intention-to-treat
Rojo-Marticella et al. 2024 [29]	Randomized: Intervention n = 20; Control n = 18. Analyzed: Intervention n = 18; Control n = 18.	Overall ADHD cohort: male 27/38 (71.1%), female 11/38 (28.9%); arm-specific analyzed data NR.	NR; baseline data were reported by diagnosis and treatment group, but no single ADHD-specific severity summary was extracted.	Intervention: inattentive 3/20 (15.0%), hyperactive/impulsive 0/20, combined 17/20 (85.0%); Control: inattentive 5/18 (27.8%), hyperactive/impulsive 1/18 (5.6%), combined 12/18 (66.7%).	Excluded: immunodeficiency, inflammatory bowel disease, chronic diarrhea, short-bowel syndrome, allergy/intolerance to study excipients, and ongoing antibiotic use.	Concurrent pharmacotherapy: Intervention 4/20 (20.0%); Control 5/18 (27.8%); medications and doses NR.	NR.	Intervention: 2/20 withdrew; Control: 0/18. Final analyzed sample: 18 vs 18.	Overall, 82.5% of participants achieved >94% adherence and completed 85–90 doses.	Intention-to-treat
Ghanaatgar et al. 2022 [42]	Randomized: Intervention n = 25; Control n = 25. Analyzed: Intervention n = 21; Control n = 17.	Intervention: male 18/25 (72.0%), female 7/25 (28.0%); Control: male 14/25 (56.0%), female 11/25 (44.0%).	CGI-S: 5.1 ± 1.0 (range 4–7) vs 4.7 ± 0.85 (range 4–6).	NR; DSM-5 inattentive, hyperactive/impulsive, and combined presentations were not reported separately.	Excluded: major medical, neurological, or psychiatric disorders. Oppositional defiant disorder was permitted.	Both groups received weight-based methylphenidate. ≤30 kg: 0.3 mg/kg/day (weeks 1–4), then 0.5 mg/kg/day (weeks 5–8). >30 kg: 0.5 mg/kg/day, then 0.7 mg/kg/day.	Decreased appetite: Intervention n = 4; Control n = 4. Increased appetite: Intervention n = 1. Gastrointestinal symptoms led to discontinuation in Intervention n = 1; no major adverse events were reported.	Intervention: 4/25 withdrew; Control: 8/25 withdrew. Overall attrition: 12/50 (24.0%).	Participants consuming <80% of assigned capsules were excluded; numerical adherence rate NR.	Per-protocol
Kumperscak et al. 2020 [43]	Randomized: Intervention n = 21; Control n = 14. Analyzed: Intervention n = 18; Control n = 14.	Intervention: male 12/18 (66.7%), female 6/18 (33.3%); Control: male 11/14 (78.6%), female 3/14 (21.4%).	CBCL Parent Form total: 50.8 ± 18.3 vs 49.9 ± 22.5. CBCL Teacher Report Form total: 44.4 ± 25.3 vs 54.4 ± 17.3.	NR; all participants had a DSM-5 ADHD diagnosis.	Excluded: HIV/AIDS, Crohn’s disease, ulcerative colitis, cancer, and current chemotherapy. Psychiatric comorbidities NR.	Both groups were drug-naïve at baseline.	No adverse events were reported in either group.	Intervention: 3/21 excluded before baseline; Control: 0/14. No post-baseline withdrawals.	Excellent compliance and tolerance were reported; numerical adherence rate NR.	Per-protocol
Sepehrmanesh et al. 2021 [44]	Randomized: Intervention n = 20; Control n = 20. Analyzed: Intervention n = 17; Control n = 17.	Intervention: male 14/17 (82.4%), female 3/17 (17.6%); Control: male 13/17 (76.5%), female 4/17 (23.5%).	ADHD-RS total: 28.3 ± 10.8 vs 29.6 ± 7.7. Children’s Depression Inventory: 5.0 ± 2.5 vs 4.1 ± 1.8.	NR; DSM-IV-TR inattentive, hyperactive/impulsive, and combined subtypes were not reported separately.	Excluded: bipolar disorder, autism, pervasive developmental disorders, and other unrelated mental disorders.	Both groups received methylphenidate. Daily dose: 3.7 ± 1.2 vs 3.6 ± 0.7 mg/kg body weight.	No adverse events were reported in either group.	Intervention: 3/20 lost to follow-up; Control: 3/20 lost to follow-up.	Adherence was verified using returned sachets and daily reminders; adherence exceeded 90% in both groups.	Per-protocol
Skott et al. 2020 [45]	Randomized: Intervention n = 65; Control n = 34. Analyzed: Intervention n = 42; Control n = 26.	Overall analyzed child sample: male 50/68 (73.5%), female 18/68 (26.5%); arm-specific data NR.	SNAP-18 mean score/item—Total: 1.54 (IQR 1.07–1.94) vs 1.55 (1.39–1.83); Inattention: 1.77 (1.44–2.22) vs 1.63 (1.41–1.94); Hyperactivity/impulsivity: 1.32 (0.694–2.00) vs 1.45 (1.17–1.83).	Overall child sample, ICD-10: F90.0 15/68 (22.1%), F90.0B 41/68 (60.3%), F90.0C 9/68 (13.2%), F90.1 1/68 (1.5%), F90.9 1/68 (1.5%), F98.8 1/68 (1.5%).	Autism diagnosis was excluded. Other excluded conditions included gastrointestinal disorders other than IBS, diabetes, and celiac disease; other comorbidities NR.	ADHD medication: 40/68 (58.8%): methylphenidate 21 (30.9%), lisdexamfetamine 12 (17.6%), atomoxetine 7 (10.3%). Doses NR; medication stable for ≥4 weeks.	Formal adverse-event frequencies NR.	Intervention: 23/65 withdrew. Control: 7/34 withdrew and 1 additional participant was excluded for excessive missed doses.	Missed-dose diaries and returned sachets were used. Per-protocol criteria: <21 missed days and <5 consecutive missed days; numerical adherence rate NR.	Per-protocol
Trezzi et al. 2025 [46]	Randomized: Intervention (EXP) n = 20; Comparison (COMP) n = 21. Analyzed: EXP n = 18; COMP n = 20.	EXP: male 14/20 (70.0%), female 6/20 (30.0%); COMP: male 19/21 (90.5%), female 2/21 (9.5%).	Exact baseline CPRS/CBCL scores NR; no significant baseline group differences were reported.	EXP: inattentive 4/20 (20.0%), hyperactive/impulsive 4/20 (20.0%), combined 12/20 (60.0%); COMP: inattentive 5/21 (23.8%), hyperactive/impulsive 2/21 (9.5%), combined 14/21 (66.7%).	Excluded: intellectual disability, neurological disorders, epilepsy, and genetic syndromes; other comorbidities NR.	Both groups were drug-naïve; previous psychoactive medication use was an exclusion criterion.	Temporary mild gastrointestinal adverse effects (nausea, reduced appetite, stomach burning, reflux, or stomachache): EXP n = 2; COMP n = 6.	EXP: 2/20 withdrew; COMP: 1/21 withdrew. Final analyzed sample: 18 vs 20.	Parents were contacted after 1 and 2 months to assess adherence; numerical adherence rate NR.	Per-protocol
Wang et al. 2024 [47]	Randomized: Intervention n = 54; Control n = 53. Modified ITT: Intervention n = 51; Control n = 51. Week-12 completers: 47 vs 47.	Intervention: male 42/51 (82.4%), female 9/51 (17.6%); Control: male 45/51 (88.2%), female 6/51 (11.8%).	SNAP-IV—Inattention: 14.7 ± 5.6 vs 15.3 ± 6.2; Hyperactivity/impulsivity: 12.8 ± 6.1 vs 12.7 ± 7.0. ADHD-RS—Inattention: 11.7 ± 5.4 vs 11.5 ± 6.7; Hyperactivity/impulsivity: 13.9 ± 4.9 vs 13.3 ± 7.1.	Intervention: inattentive 17/51 (33.3%), hyperactive or combined 34/51 (66.7%); Control: inattentive 18/51 (35.3%), hyperactive or combined 33/51 (64.7%).	Intervention: oppositional defiant disorder 4/51 (7.8%), tic disorder 0/51. Control: oppositional defiant disorder 2/51 (3.9%), tic disorder 2/51 (3.9%).	Both groups received stable methylphenidate. Dose: 22.1 ± 11.7 vs 23.4 ± 10.0 mg/day. Short-acting: 14/51 vs 13/51; long-acting: 37/51 vs 38/51.	Adverse effects were assessed using Barkley’s SERS. Baseline total: 14.8 ± 12.7 vs 13.7 ± 9.4; gastrointestinal symptoms: 3.8 ± 3.5 vs 4.0 ± 3.3. No significant total-score change was reported.	Intervention: 54 randomized, 51 included in modified ITT, 47 completed week 12. Control: 53 randomized, 51 included in modified ITT, 47 completed week 12.	Compliance was checked at each visit using parent reports and remaining medication; numerical adherence rate NR.	Modified intention-to-treat
